# Supplementary material for: Remote control of neural function by X-ray-induced scintillation
Source: Nat Commun. 2021 Jul 22;12:4478. doi: 10.1038/s41467-021-24717-1 (PMC8298491; doi:10.1038/s41467-021-24717-1)
Supplement: Supplementary file 4 — Source Data [file 41467_2021_24717_MOESM4_ESM.xlsx]

## Sheet: Fig.1a
Fig.1a
		X-rays	NIR	Blue
	Input	100	100	100
	Head skin	98.4689	17.8315	4.71475
	Skull	94.9263	9.09842	0.94246
Brain (mm)	1	92.2476	2.14684	0.0752057
	2	89.8099	1.45157	0.0242744
	3	87.6321	1.0372	0.0102077
	4	85.4433	0.860205	0.00566562
	5	83.2433	0.72293	0.004093
	Bottom	82.6076	0.555254	0.000244954

## Sheet: Fig.1b
Fig.1b
Wavelength (nm)	PL		Wavelength (nm)	RL
400	0.00021429		400.04	0.0013043
401	0.00078571		400.54	0.0035652
402	0.0005		401.05	0.0054783
403	0.00035714		401.55	0.0044348
404	0.00078571		402.05	0.0016522
405	0.00064286		402.55	0.0017391
406	0.00035714		403.06	0.0017391
407	0.00092857		403.56	0.0026957
408	0.00064286		404.06	0.004087
409	0.0005		404.57	0.0026087
410	0.0005		405.07	0.0030435
411	0.0005		405.57	0.0045217
412	0.00092857		406.07	0.0035652
413	0.00078571		406.58	0.0026957
414	0.0010714		407.08	-0.0014783
415	0.0005		407.58	0.0037391
416	0.00021429		408.09	0.0013913
417	7.1429e-05		408.59	0.0023478
418	7.1429e-05		409.09	0.0022609
419	0.0005		409.59	0.0044348
420	0.00064286		410.1	0.0057391
421	0.0005		410.6	0.0026957
422	0.00064286		411.1	0.0025217
423	0.00092857		411.6	0.0050435
424	0.00035714		412.11	0.0021739
425	0.0010714		412.61	0.004087
426	0.0005		413.11	0.00095652
427	0.0005		413.62	0
428	0.0005		414.12	0.0037391
429	0.0005		414.62	0.0071304
430	0.00021429		415.12	0.0027826
431	0.00035714		415.63	0.0030435
432	0.00078571		416.13	0.0035652
433	0.00092857		416.63	0.006
434	0.0005		417.13	0.0010435
435	0.0005		417.64	0.004087
436	0.00064286		418.14	0.0017391
437	0.0012143		418.64	0.0030435
438	0.00078571		419.14	0.0062609
439	0.0015		419.65	0.0016522
440	0.0027857		420.15	0.002087
441	0.00035714		420.65	0.0026957
442	0.00078571		421.15	0.0027826
443	0.0016429		421.65	0.003913
444	0.00092857		422.16	0.00052174
445	0.0015		422.66	0.0016522
446	0.0020714		423.16	0.0028696
447	0.0013571		423.66	0.0022609
448	0.0020714		424.17	0.002
449	0.0025		424.67	0.0037391
450	0.0027857		425.17	0.0028696
451	0.0020714		425.67	0.0048696
452	0.0032143		426.18	0.00078261
453	0.0035		426.68	0.0053043
454	0.0063571		427.18	0.002
455	0.0053571		427.68	-0.0006087
456	0.0063571		428.18	0.0048696
457	0.0080714		428.69	0.0030435
458	0.0099286		429.19	0.0013043
459	0.011071		429.69	0.0042609
460	0.013643		430.19	0.0011304
461	0.015214		430.69	0.0037391
462	0.016786		431.2	0.00034783
463	0.020786		431.7	0.0043478
464	0.023357		432.2	0.0035652
465	0.0245		432.7	0.00078261
466	0.030071		433.2	0.0015652
467	0.036071		433.71	0.0031304
468	0.039929		434.21	0.0026957
469	0.043786		434.71	0.0034783
470	0.048929		435.21	0.0041739
471	0.057214		435.71	-0.0012174
472	0.0695		436.22	0.00017391
473	0.070214		436.72	-0.0016522
474	0.085357		437.22	0.0027826
475	0.10307		437.72	-0.00034783
476	0.10293		438.22	0.0044348
477	0.12693		438.73	0.0029565
478	0.12979		439.23	0.004087
479	0.13736		439.73	0.0024348
480	0.15036		440.23	0.0010435
481	0.16207		440.73	0.0041739
482	0.17836		441.23	0.0053913
483	0.19307		441.74	-0.00078261
484	0.21393		442.24	-8.6957e-05
485	0.23864		442.74	0.0013043
486	0.25564		443.24	0.001913
487	0.27179		443.74	0.0048696
488	0.28579		444.24	0.0046087
489	0.31679		444.75	0.0006087
490	0.31593		445.25	0.001913
491	0.35079		445.75	0.0025217
492	0.36307		446.25	-0.0010435
493	0.38679		446.75	0.0063478
494	0.4185		447.25	0.00017391
495	0.4365		447.76	0.0026087
496	0.45764		448.26	0.0026087
497	0.4785		448.76	0.0054783
498	0.50507		449.26	0.0032174
499	0.52279		449.76	0.0044348
500	0.54179		450.26	0.0052174
501	0.5755		450.77	0.001913
502	0.59221		451.27	0.0027826
503	0.61179		451.77	0.002087
504	0.64193		452.27	0.0027826
505	0.64964		452.77	0.006087
506	0.66707		453.27	0.002087
507	0.70193		453.77	0.0046087
508	0.71279		454.27	0.0035652
509	0.73707		454.78	0.004087
510	0.77464		455.28	0.0051304
511	0.78407		455.78	0.0075652
512	0.77421		456.28	0.0063478
513	0.79307		456.78	0.0070435
514	0.81579		457.28	0.0066087
515	0.84064		457.78	0.0096522
516	0.8205		458.29	0.0047826
517	0.87107		458.79	0.011304
518	0.89536		459.29	0.01087
519	0.87521		459.79	0.0095652
520	0.90307		460.29	0.010087
521	0.91507		460.79	0.0046957
522	0.90279		461.29	0.0078261
523	0.92321		461.79	0.0090435
524	0.92107		462.29	0.012696
525	0.9385		462.8	0.011217
526	0.95036		463.3	0.015391
527	0.92879		463.8	0.013043
528	0.95321		464.3	0.010696
529	0.95821		464.8	0.018087
530	0.96093		465.3	0.018087
531	0.97221		465.8	0.021043
532	0.97436		466.3	0.022174
533	0.97621		466.8	0.022783
534	0.94664		467.3	0.019217
535	0.96793		467.81	0.024609
536	0.94621		468.31	0.027739
537	0.94964		468.81	0.028174
538	0.9365		469.31	0.030087
539	0.94779		469.81	0.03487
540	0.95821		470.31	0.033565
541	0.93564		470.81	0.036957
542	0.9485		471.31	0.03713
543	0.95136		471.81	0.039652
544	0.90136		472.31	0.041565
545	0.94193		472.81	0.046609
546	0.90479		473.32	0.049565
547	0.92993		473.82	0.050348
548	0.9175		474.32	0.05287
549	0.91721		474.82	0.056609
550	0.8925		475.32	0.058609
551	0.92421		475.82	0.06713
552	0.90279		476.32	0.067217
553	0.87579		476.82	0.066
554	0.87521		477.32	0.074087
555	0.87179		477.82	0.079739
556	0.85264		478.32	0.082522
557	0.8605		478.82	0.087217
558	0.88721		479.32	0.085913
559	0.86707		479.82	0.099913
560	0.8325		480.32	0.10183
561	0.8625		480.82	0.10548
562	0.84964		481.33	0.11209
563	0.82207		481.83	0.11809
564	0.82779		482.33	0.12365
565	0.83121		482.83	0.12913
566	0.79979		483.33	0.1327
567	0.79107		483.83	0.14452
568	0.79064		484.33	0.14243
569	0.80721		484.83	0.15287
570	0.77136		485.33	0.16035
571	0.75893		485.83	0.16878
572	0.74064		486.33	0.17687
573	0.73864		486.83	0.18157
574	0.74936		487.33	0.18687
575	0.71307		487.83	0.19287
576	0.72164		488.33	0.20009
577	0.70179		488.83	0.21191
578	0.70593		489.33	0.22096
579	0.68779		489.83	0.22983
580	0.70164		490.33	0.24078
581	0.66393		490.83	0.24757
582	0.6635		491.33	0.25461
583	0.66893		491.83	0.266
584	0.6555		492.33	0.276
585	0.63364		492.83	0.29191
586	0.63921		493.33	0.3
587	0.61136		493.83	0.30722
588	0.62393		494.33	0.3213
589	0.60636		494.83	0.33009
590	0.60721		495.33	0.33991
591	0.59236		495.83	0.35261
592	0.59407		496.33	0.36696
593	0.56564		496.83	0.37713
594	0.57421		497.33	0.39096
595	0.54636		497.83	0.39739
596	0.54564		498.33	0.40835
597	0.54336		498.83	0.42374
598	0.53264		499.33	0.43896
599	0.52564		499.83	0.45313
600	0.51464		500.33	0.46052
601	0.49736		500.83	0.47165
602	0.50679		501.33	0.48617
603	0.49407		501.83	0.50017
604	0.47621		502.33	0.51009
605	0.4625		502.83	0.52617
606	0.46036		503.33	0.53287
607	0.44636		503.83	0.55052
608	0.42807		504.33	0.56357
609	0.42679		504.83	0.56757
610	0.41164		505.33	0.58383
611	0.4015		505.83	0.60365
612	0.41621		506.33	0.60817
613	0.39893		506.83	0.62339
614	0.39893		507.33	0.64052
615	0.37936		507.83	0.64791
616	0.3715		508.33	0.66061
617	0.3745		508.83	0.67652
618	0.36307		509.33	0.68409
619	0.34879		509.83	0.69461
620	0.33164		510.33	0.71252
621	0.32836		510.83	0.72017
622	0.31836		511.33	0.73783
623	0.30721		511.83	0.74557
624	0.30336		512.33	0.75209
625	0.31207		512.83	0.76557
626	0.2955		513.33	0.77478
627	0.27207		513.83	0.78791
628	0.26307		514.33	0.79548
629	0.26364		514.83	0.80235
630	0.25536		515.33	0.81157
631	0.25593		515.82	0.82287
632	0.24807		516.32	0.82835
633	0.24493		516.82	0.83991
634	0.23707		517.32	0.84678
635	0.23393		517.82	0.85322
636	0.2295		518.32	0.86391
637	0.2175		518.82	0.87052
638	0.20793		519.32	0.87774
639	0.20264		519.82	0.88261
640	0.19379		520.32	0.88774
641	0.19921		520.82	0.8927
642	0.18936		521.32	0.9
643	0.1885		521.82	0.90774
644	0.17607		522.32	0.90617
645	0.19193		522.82	0.91104
646	0.17321		523.32	0.91687
647	0.1715		523.81	0.92348
648	0.1585		524.31	0.92557
649	0.1615		524.81	0.92374
650	0.15807		525.31	0.93365
651	0.13964		525.81	0.93096
652	0.14179		526.31	0.94983
653	0.14164		526.81	0.94739
654	0.13536		527.31	0.94539
655	0.13193		527.81	0.95296
656	0.12479		528.31	0.95209
657	0.1225		528.81	0.95539
658	0.1165		529.3	0.95617
659	0.11864		529.8	0.95504
660	0.10907		530.3	0.95383
661	0.10321		530.8	0.95896
662	0.11064		531.3	0.95835
663	0.10893		531.8	0.96174
664	0.095929		532.3	0.96574
665	0.090786		532.8	0.96296
666	0.0925		533.3	0.96643
667	0.093643		533.8	0.9713
668	0.083357		534.29	0.96713
669	0.083357		534.79	0.96748
670	0.080071		535.29	0.96991
671	0.080643		535.79	0.96078
672	0.078357		536.29	0.96435
673	0.074357		536.79	0.9667
674	0.072929		537.29	0.96896
675	0.065643		537.79	0.96826
676	0.074071		538.29	0.96957
677	0.063643		538.78	0.96626
678	0.067214		539.28	0.96522
679	0.064071		539.78	0.96548
680	0.056643		540.28	0.96252
681	0.058786		540.78	0.96304
682	0.055786		541.28	0.96296
683	0.0535		541.78	0.9647
684	0.051929		542.28	0.956
685	0.055357		542.77	0.96139
686	0.048071		543.27	0.954
687	0.041214		543.77	0.95217
688	0.040786		544.27	0.95278
689	0.044357		544.77	0.9507
690	0.041643		545.27	0.94983
691	0.038786		545.77	0.95157
692	0.040786		546.26	0.94791
693	0.038929		546.76	0.94983
694	0.036929		547.26	0.93904
695	0.034357		547.76	0.93835
696	0.0345		548.26	0.94409
697	0.030786		548.76	0.94009
698	0.031214		549.25	0.94261
699	0.031643		549.75	0.94009
700	0.028929		550.25	0.93548
			550.75	0.94061
			551.25	0.93287
			551.75	0.9427
			552.25	0.9247
			552.74	0.92922
			553.24	0.93504
			553.74	0.9267
			554.24	0.92661
			554.74	0.92035
			555.23	0.92461
			555.73	0.91861
			556.23	0.91757
			556.73	0.91365
			557.23	0.90591
			557.73	0.90374
			558.22	0.89817
			558.72	0.89826
			559.22	0.89852
			559.72	0.89452
			560.22	0.88913
			560.71	0.88417
			561.21	0.88826
			561.71	0.88487
			562.21	0.8733
			562.71	0.87165
			563.21	0.87061
			563.7	0.86504
			564.2	0.86704
			564.7	0.85974
			565.2	0.85939
			565.69	0.84687
			566.19	0.8473
			566.69	0.84426
			567.19	0.83817
			567.69	0.83513
			568.18	0.82852
			568.68	0.82687
			569.18	0.82235
			569.68	0.81983
			570.18	0.816
			570.67	0.81574
			571.17	0.80809
			571.67	0.79783
			572.17	0.7993
			572.66	0.798
			573.16	0.79261
			573.66	0.78087
			574.16	0.78435
			574.66	0.77626
			575.15	0.77391
			575.65	0.77035
			576.15	0.76617
			576.65	0.76748
			577.14	0.76643
			577.64	0.75826
			578.14	0.75896
			578.64	0.75339
			579.13	0.75052
			579.63	0.74843
			580.13	0.73643
			580.63	0.74635
			581.12	0.73791
			581.62	0.73574
			582.12	0.73635
			582.62	0.73922
			583.11	0.73704
			583.61	0.73443
			584.11	0.73043
			584.61	0.72243
			585.1	0.72696
			585.6	0.72774
			586.1	0.7227
			586.59	0.72409
			587.09	0.71687
			587.59	0.71539
			588.09	0.71774
			588.58	0.7033
			589.08	0.70687
			589.58	0.69591
			590.08	0.6927
			590.57	0.68487
			591.07	0.67817
			591.57	0.67461
			592.06	0.66383
			592.56	0.65878
			593.06	0.65122
			593.56	0.64626
			594.05	0.63965
			594.55	0.63252
			595.05	0.6327
			595.54	0.62113
			596.04	0.61461
			596.54	0.61287
			597.03	0.60383
			597.53	0.60148
			598.03	0.58957
			598.53	0.58704
			599.02	0.57957
			599.52	0.58035
			600.02	0.57122
			600.51	0.56713
			601.01	0.55904
			601.51	0.56
			602	0.5513
			602.5	0.54339
			603	0.546
			603.49	0.53557
			603.99	0.53209
			604.49	0.53174
			604.98	0.518
			605.48	0.51817
			605.98	0.51148
			606.47	0.50757
			606.97	0.50487
			607.47	0.49913
			607.96	0.49765
			608.46	0.49443
			608.96	0.48974
			609.45	0.4793
			609.95	0.47365
			610.45	0.46887
			610.94	0.4667
			611.44	0.45948
			611.94	0.4613
			612.43	0.44661
			612.93	0.4507
			613.43	0.44252
			613.92	0.43791
			614.42	0.43461
			614.92	0.43409
			615.41	0.42278
			615.91	0.42574
			616.4	0.422
			616.9	0.412
			617.4	0.37757
			617.89	0.41348
			618.39	0.39878
			618.89	0.39583
			619.38	0.39617
			619.88	0.38817
			620.37	0.37922
			620.87	0.38687
			621.37	0.3773
			621.86	0.37348
			622.36	0.36896
			622.86	0.36409
			623.35	0.36043
			623.85	0.36078
			624.34	0.35765
			624.84	0.35026
			625.34	0.34348
			625.83	0.34452
			626.33	0.33643
			626.82	0.33504
			627.32	0.33183
			627.82	0.3273
			628.31	0.32504
			628.81	0.31391
			629.3	0.31296
			629.8	0.31478
			630.3	0.30713
			630.79	0.30817
			631.29	0.29583
			631.78	0.30226
			632.28	0.29722
			632.78	0.28904
			633.27	0.29
			633.77	0.28157
			634.26	0.28
			634.76	0.27261
			635.26	0.27313
			635.75	0.26948
			636.25	0.26852
			636.74	0.26539
			637.24	0.25948
			637.73	0.25843
			638.23	0.25643
			638.73	0.25243
			639.22	0.25122
			639.72	0.24757
			640.21	0.24217
			640.71	0.24478
			641.2	0.23913
			641.7	0.23617
			642.2	0.23548
			642.69	0.22843
			643.19	0.23252
			643.68	0.222
			644.18	0.22243
			644.67	0.22113
			645.17	0.22235
			645.66	0.21583
			646.16	0.20748
			646.65	0.20991
			647.15	0.20609
			647.65	0.2073
			648.14	0.20148
			648.64	0.19809
			649.13	0.19783
			649.63	0.19348
			650.12	0.19365
			650.62	0.19017
			651.11	0.18704
			651.61	0.18313
			652.1	0.17965
			652.6	0.178
			653.09	0.17713
			653.59	0.17357
			654.08	0.17574
			654.58	0.17035
			655.07	0.16583
			655.57	0.1647
			656.07	0.16322
			656.56	0.16052
			657.06	0.158
			657.55	0.15652
			658.05	0.15426
			658.54	0.15443
			659.04	0.15461
			659.53	0.14513
			660.03	0.14661
			660.52	0.14548
			661.02	0.14617
			661.51	0.14157
			662.01	0.13739
			662.5	0.13478
			663	0.13148
			663.49	0.13052
			663.99	0.13513
			664.48	0.13009
			664.98	0.13
			665.47	0.12983
			665.97	0.12374
			666.46	0.12574
			666.95	0.12113
			667.45	0.11765
			667.94	0.12035
			668.44	0.11226
			668.93	0.1133
			669.43	0.11278
			669.92	0.11365
			670.42	0.10896
			670.91	0.10809
			671.41	0.10687
			671.9	0.10365
			672.4	0.10852
			672.89	0.10261
			673.39	0.10261
			673.88	0.10365
			674.38	0.099826
			674.87	0.10043
			675.36	0.10235
			675.86	0.097217
			676.35	0.092261
			676.85	0.094174
			677.34	0.092696
			677.84	0.090522
			678.33	0.090435
			678.83	0.086348
			679.32	0.087478
			679.81	0.088
			680.31	0.085217
			680.8	0.081478
			681.3	0.082957
			681.79	0.080522
			682.29	0.083652
			682.78	0.080783
			683.28	0.078435
			683.77	0.078
			684.26	0.076696
			684.76	0.077739
			685.25	0.074609
			685.75	0.074435
			686.24	0.074435
			686.73	0.073565
			687.23	0.072957
			687.72	0.072261
			688.22	0.063391
			688.71	0.065217
			689.21	0.069304
			689.7	0.066609
			690.19	0.068783
			690.69	0.063913
			691.18	0.063391
			691.68	0.060435
			692.17	0.061826
			692.66	0.062174
			693.16	0.063217

## Sheet: Fig.1d
Fig.1d
GFP		PsChR		ChR2		C1V1		bReaChES		ChRmine		ChrimsonR
Cell#	Photocurrents (nA)	Cell#	Photocurrents (nA)	Cell#	Photocurrents (nA)	Cell#	Photocurrents (nA)	Cell#	Photocurrents (nA)	Cell#	Photocurrents (nA)	Cell#	Photocurrents (nA)
180809-1	0.00404277	180216-7	0.0158397	180406-4	0.129997	180216-1	0.0748536	180428-1	0.401199	191002－1	0.621308	180413-1	0.0698326
180809-2	0.00488782	180216-8	0.0169112	180406-5	0.132999	180216-2	0.0661425	180428-2	0.41531	191002－2	1.30875	180420-1	0.20352
180809-3	0.00357053	180216-9	0.0123586	180406-6	0.0621042	180216-3	0.0515822	180428-3	0.325617	191002－3	1.39907	180809-8	0.109108
180809-4	0.00545589	180216-10	0.0252357	180406-7	0.0557997	180216-4	0.174692	180428-4	0.114607	191002－4	2.43601	180809-9	0.146111
180809-5	0.00528533	180216-11	0.0155086	180406-8	0.0514736	180216-5	0.152439	180428-5	0.197678	191002－5	3.13995	180809-10	0.0439507
180809-6	0.00380805	181214-6	0.0096795	180921-15	0.0517154	180216-6	0.0738042	180428-6	0.254671	191002－6	2.14948	180809-11	0.0649942
180809-7	0.00444368	181214-7	0.00926403	180921-16	0.0511421	181222-1	0.0952181	180428-7	0.221903	191002－7	3.50007	180809-12	0.0692122
181213-5	0.00606338	181214-8	0.0178672	190111-1	0.0507573	181222-2	0.175071	180517-1	0.405635	191002－8	3.71739	180809-13	0.0434073
181213-6	0.0147308	181214-9	0.0143328	190111-2	0.0114687	181222-3	0.179186	180517-2	0.384692	191002－12	2.78106	190111-7	0.0264705
181213-8	0.013104	181214-10	0.00606208	190111-4	0.0717488	181222-4	0.462657	180517-3	0.331376	191002－13	1.14078	190111-8	0.0222504
190118-1	0.00323328			190111-5	0.128472	181222-5	0.181178	180517-5	0.708949	191004-1	2.83827	190111-9	0.0998731
190118-2	0.0040154			190111-6	0.0301501			180517-6	0.321606			190111-10	0.0477584
												190111-11	0.141714
												190111-12	0.0558728

## Sheet: Fig.1e
Fig.1e
GFP		GtACR2		ArchT		GtACR1		eNpHR3.0
Cell#	Photocurrents (nA)	Cell#	Photocurrents (nA)	Cell#	Photocurrents (nA)	Cell#	Photocurrents (nA)	Cell#	Photocurrents (nA)
181213-5	0.00232854	180217-11	0.221574	180310-10	0.0187341	180217-6	0.281533	180516-1	0.0158147
181213-6	0.00500845	180217-12	0.0351848	180310-11	0.049045	180217-7	0.499894	180516-2	0.00465536
181213-7	0.00829463	180217-13	0.0777791	180310-12	0.0394343	180217-8	0.825304	180516-3	0.0127517
181213-8	0.00431262	180217-14	0.164895	180310-13	0.02019	180217-9	0.547536	180516-4	0.0106004
181213-9	0.00429952	180217-15	0.0438649	180310-14	0.0239443	180217-10	0.948014	180516-5	0.0112185
181213-10	0.00490529	181214-2	0.125298	181222-6	0.00896889	180921-11	0.707755	181222-11	0.0137362
181213-11	0.00555612	181214-3	0.0644202	181222-7	0.0151475	180921-12	0.491136	181222-12	0.00709955
181213-12	0.00288892	181214-4	0.0392017	181222-8	0.0171162	180921-13	0.319108	181222-13	0.0140543
190118-1	0.00592434	181214-5	0.0130289	181222-9	0.0150364	181213-1	1.26173	181222-14	0.0165405
190118-2	0.00294128	190118-3	0.11953	181222-10	0.0277069	181213-2	0.656484	181222-15	0.0116522
						181213-3	0.551774
						181213-4	0.435707

## Sheet: Fig.2f
Fig.2f
ChRmine
		1.7uW
	Cell	BL	Stim.
	191014-3	2.6	3.2
	191014-4	5	6.3
	191014-5	1.5	2.88333
	200628-1	2.14444	3.08333
	200628-2	1.97778	3.62222
	200628-3	3.20667	4.23
	200628-4	2.80556	3.54444
		3.3uW
	Cell	BL	Stim.
	191014-3	1.7	3.18333
	191014-4	4.4	7.78333
	191014-5	1.6	1.73333
	200628-1	2.56667	4.13889
	200628-2	1.91111	3.14444
	200628-3	3.77778	6.10556
	200628-4	3.425	4.44167

## Sheet: Fig.2k
Fig.2k
stGtACR1
		1.7uW
	Cell	BL	Stim.
	200306-2	3.16667	1.4
	200306-3	2.45	1.45833
	200306-4	1.93333	0.816667
	200306-6	3.28333	0.308333
	200313-1	3.4	2.25
	200313-5	5.03333	3.95833
	200313-6	2.78889	1.68333
		3.3uW
	Cell	BL	Stim.
	200306-2	3.16667	0.733333
	200306-3	1.96667	1.03333
	200306-4	3.08333	0.775
	200306-6	5	0.00833333
	200313-1	3.06667	1.24167
	200313-5	5.65	2.91667
	200313-6	2.11667	0.866667

## Sheet: Fig.3a
Fig.3a
Diameter (micrometer)	Frequency (%)
0.259	0
0.296	0
0.339	0.105
0.389	0.218
0.445	0.44
0.51	0.809
0.584	1.486
0.669	2.456
0.766	3.536
0.877	4.591
1.005	5.337
1.151	5.974
1.318	6.411
1.51	6.376
1.729	6.614
1.981	6.916
2.269	7.231
2.599	7.524
2.976	7.314
3.409	6.752
3.905	5.741
4.472	5.388
5.122	4.143
5.867	2.306
6.72	1.229
7.697	0.69
8.816	0.288
10.097	0.124
11.565	0
13.246	0

## Sheet: Fig.3e
Fig.3e
	SMPs	+	+	+	+	-
	ChRmine	+	+	+	-	+
	X-rays	++	+	-	+	+
	sample #1	32.7251	21.7001	1.33333	0	12.7273
	sample #2	28.6928	23.1046	3.53261	1.85185	7.40741
	sample #3	33.2353	17.9904	4.01338	1.96078	10.3704
	sample #4	34.8039	18.5014	8.44611	2.08333	9.72222
	sample #5	37.7437	20.7212	10.6301	0	13.0952
	sample #6	43.4641	22.4242	10.1891	0	13.0952

## Sheet: Fig.4a
Fig.4a
	Ce:GAGG +	1	2	3	4	5	6	7
	DIV1	100	100	100	100	100	100	100
	DIV2	97.3684	96.6667	96.7742	94.4444	100	100	100
	DIV4	97.3684	96.6667	96.7742	91.6667	92.5926	95	100
	DIV7	92.1053	90	93.5484	88.8889	88.8889	90	90.9091
	Ce:GAGG-	1	2	3	4	5	6	7
	DIV1	100	100	100	100	100	100	100
	DIV2	93.1034	100	94.7368	97.3684	94.7368	93.1034	100
	DIV4	93.1034	100	89.4737	97.3684	73.6842	93.1034	96.5517
	DIV7	82.7586	92	89.4737	97.3684	73.6842	93.1034	96.5517

## Sheet: Fig4b-d
Fig.4b-d
	1w	Vehicle				4w	Vehicle
		0-100 µm	100-200 µm	200-300 µm			0-100 µm	100-200 µm	200-300 µm
	sample #1	6.33333	5.33333	6.66667		sample #1	5.33333	5	7.33333
	sample #2	5.33333	4	6.66667		sample #2	5	8.33333	9
	sample #3	10.6667	11.3333	11		sample #3	4.33333	6.33333	6.33333
		SMPs					SMPs
		0-100 µm	100-200 µm	200-300 µm			0-100 µm	100-200 µm	200-300 µm
	sample #1	7.66667	9.66667	8.33333		sample #1	5.66667	5	5.66667
	sample #2	5.33333	6.66667	5.33333		sample #2	6.66667	7.33333	10.3333
	sample #3	5.33333	6.33333	6		sample #3	10.6667	7.66667	16.6667
		200µm Optical fiber					200µm Optical fiber
		0-100 µm	100-200 µm	200-300 µm			0-100 µm	100-200 µm	200-300 µm
	sample #1	1.33333	4.66667	6.33333		sample #1	0.333333	6	5.66667
	sample #2	0.333333	5	7		sample #2	3	8	9.66667
	sample #3	0.333333	4.66667	5.66667		sample #3	0.666667	4	5
						sample #4	1.33333	10.3333	8
		400µm Optical fiber
		0-100 µm	100-200 µm	200-300 µm			400µm Optical fiber
	sample #1	0.666667	2	1.66667			0-100 µm	100-200 µm	200-300 µm
	sample #2	0.333333	0.333333	3.66667		sample #1	0.333333	3	3.66667
	sample #3	0	2.66667	2.66667		sample #2	1	3	4
						sample #3	0	9	7.33333

[truncated: 26 more sheets: Fig.5f, Fig.5h, Fig.6b, Fig.6c, Suppl.Fig.1c, Suppl.Fig.1d, Suppl.Fig.2a,b, Suppl.Fig.3b,c, Suppl.Fig.4b,d, Suppl.Fig.5b, Suppl.Fig.5c, Suppl.Fig.6b,d,f, Suppl.Fig.7, Suppl.Fig.9b, Suppl.Fig.10b, Suppl.Fig.10c, Suppl.Fig.10d, Suppl.Fig.11c, Suppl.Fig.11d, Suppl.Fig.12c …]
